# Supplementary material for: Range Dynamics of Striped Field Mouse (Apodemus agrarius) in Northern Eurasia under Global Climate Change Based on Ensemble Species Distribution Models
Source: Biology (Basel). 2023 Jul 22;12(7):1034. doi: 10.3390/biology12071034 (PMC10376031; doi:10.3390/biology12071034)
Supplement: Supplementary file 1 [file biology-12-01034-s001.zip]

Archive with 1 entries (1 files):
- biology-2449608-supplementary.pdf
